# Supplementary material for: Effects of an App-Based Intervention to Improve Awareness and Usage of Early Childhood Intervention Services During the COVID-19 Pandemic: Randomized Controlled Trial of the CoronabaBY Study from Germany
Source: Healthcare (Basel). 2025 Aug 14;13(16):2000. doi: 10.3390/healthcare13162000 (PMC12386006; doi:10.3390/healthcare13162000)
Supplement: Supplementary file 1 [file healthcare-13-02000-s001.zip]

Archive with 2 entries (2 files):
- Supplement_S1_screenshots_app_module.png
- Supplement_S2_questionnaire_ECI.pdf
